# Supplementary material for: In Vitro Experimental and Numerical Simulation Study on the Influence of Uniaxial Cyclic Compression on Cytoskeletal Structure
Source: Bioengineering (Basel). 2025 Dec 2;12(12):1317. doi: 10.3390/bioengineering12121317 (PMC12729777; doi:10.3390/bioengineering12121317)
Supplement: Supplementary file 1 [file bioengineering-12-01317-s001.zip]

Archive with 1 entries (1 files):
- bioengineering-3986926-supplementary.pdf
